# Supplementary material for: Antibacterial Activity for Synthesized Coumarin Derivatives and a Coumarin Component of Lime Peel (Citrus aurantifolia)
Source: Bioengineering (Basel). 2024 Jul 24;11(8):752. doi: 10.3390/bioengineering11080752 (PMC11351996; doi:10.3390/bioengineering11080752)
Supplement: Supplementary file 1 [file bioengineering-11-00752-s001.zip]

Archive with 1 entries (1 files):
- bioengineering-3078864-supplementary.pdf
